# Supplementary material for: A retrospective analysis of transudative pleural effusion due to fibrosing mediastinitis
Source: J Cardiothorac Surg. 2024 Jul 26;19:467. doi: 10.1186/s13019-024-02972-9 (PMC11282832; doi:10.1186/s13019-024-02972-9)
Supplement: Supplementary file 1 — Supplementary Material 1. [file 13019_2024_2972_MOESM1_ESM.xlsx]

## Sheet: Sheet1
Supplemental Digital Content. Physical characteristics and pathologic indicators of each patient
	Gender	Age	Pleural fluid test and blood test													Lung function	Cardiology ultrasound	Systolic blood pressure	CTPA	Pulmonaryatelectasis	Pulmonary stenosis	Pulmonary vein	Interstitial pulmonary edema	Pulmonary arteriography	Acute vascular reaction test
			Total cell count	White blood cell count	Monocyte	Multinuclear cell	Pleural fluid TP	Blood TP	Pleural fluid LDH	Blood LDH	Chloride	Pleural fluid GLU	Pleural fluid ADA	Pleural fluid pathogenetics	Pleural fluid cytology
Case 1	M	57	4521	521	82	18	8.6	70.3	20	223	105.1	8.26	5	negative	Some of the cells in the pleural fluid are arranged in a papillary pattern with mild cellular anisotropy	Severe mixed pulmonary ventilatory dysfunction	Enlarged right heart, right ventricular hypertrophy, hypokinesis of the right ventricular wall, tricuspid regurgitation (severe), widening of the pulmonary arteries; pulmonary hypertension (severe 126), right ventricular systolic hypoplasia, pericardial effusion (minimal)	126	Soft tissue density shadow in the mediastinum and hilar region and partially encircling the pulmonary arteries and airways, resulting in multiple stenotic changes of the pulmonary arteries and branches bilaterally, with stenosis and occlusion of the right middle lobe airways.Consder: 1) fibrinous mediastinitis is possible; 2) stenosis due to chronic pulmonary embolism is not excluded; 3) inflamma…	Right middle lobe	Left pulmonary trunk, left lingual pulmonary artery, stenosis of the anterior and posterior segments of the right upper lobe and the beginning of the middle lobe, occlusion of the dorsal segment of the left lung lower lobe	Stenosis of the right upper and left lower pulmonary veins, occlusion of the right lower pulmonary vein branches	Not applicable	Multiple stenosis of the branches of the pulmonary arteries bilaterally	Negative
Case 2	M	51	30939	939	61	39	17.5	69.6	134	336	99.6	6.1	4	negative	negative	Not applicable	Pulmonary arterial hypertension	96	Extensive irregular soft tissue foci are seen in the mediastinum and both pulmonary hilums, encircling the right and left pulmonary arterial trunks and pulmonary veins, resulting in widening of the main pulmonary arteries. The right pulmonary arterial trunk and upper lobe pulmonary artery were slender, the right middle lobe pulmonary artery was not shown, the right pulmonary vein was occluded, th…	Not applicable	Not applicable	Occlusion of the right pulmonary vein, proximal segment of the left upper pulmonary vein, and limited stenosis at the entrance of the left lower pulmonary vein	Not applicable	Not applicable	Not applicable
Case 3	F	65	194	194	88	12	13.1	59.7	54	150	110.5	6.52	8	negative	negative	Obstructive ventilatory dysfunction with reduced diffusion.	Tricuspid regurgitation (mild), pulmonary hypertension Estimated pulmonary artery systolic pressure 50.7 mmHg Suggests moderate pulmonary hypertension	50.7	Occlusion of the right upper pulmonary artery and the right middle lobe artery, occlusion of the right upper pulmonary vein, and multiple soft tissue density shadows in both hilar regions and the mediastinum, suggesting a high probability of fibrinous mediastinitis.	Right middle lobe	Right upper pulmonary and middle lobe artery occlusion	Right upper pulmonary vein occlusion	Upper right lung	Occlusion of the right upper and middle pulmonary arteries	Negative
Case 4	F	66	324	108	93	7	16.2	61.7	72	186	108.2	7.6	12	negative	negative	Not applicable	Pulmonary hypertension (pulmonary artery systolic pressure 65.5 mmHg by TI method), tricuspid regurgitation (mild)	65.5	1. multiple narrowing of pulmonary arteries, occlusive changes, occlusion of the right upper pulmonary vein, narrowing and twisting of the left lower pulmonary vein, narrowing and occlusion of part of the bronchial tubes, soft tissue shadows in the mediastinum and both lung hilums and calcification, consider chronic fibrinous mediastinitis. 2. interstitial pulmonary oedema of both lungs (consider…	Not applicable	Not applicable	Not applicable	Not applicable	Not applicable	Not applicable
Case 5	M	62	211	211	97	3	13.7	54.8	64	250	111.4	6.7	9	negative	negative	Obstructive ventilatory dysfunction with normal diffusion volume	Pulmonary hypertension (pulmonary artery systolic pressure 63 mmHg estimated by TI method), tricuspid regurgitation (moderate), aortic widening, pericardial effusion (trace)	63	Increased soft tissue shadows in the mediastinum and both lung hilums with multiple lymph node enlargements resulting in multiple pulmonary stenosis, left lower pulmonary vein occlusion and right middle lobe atelectasis	Right middle lobe	Multiple restrictive stenoses of the pulmonary arteries in both lungs, especially in the right upper, right lower and left lower lobes of the pulmonary arteries	Left lower pulmonary vein branch occlusion	Thickening of the interlobular septa and scattered ground-glass shadows in the left lower lobe suggestive of pulmonary edema	multiple pulmonary artery localized stenosis, especially right upper and lower pulmonary artery and left inferior pulmonary artery.	Intermittent chest tube drainage and diuresis
Case 6	F	79	1628	628	90	10	17.1	67.1	41	147	112.3	17.09	9	negative	negative	Obstructive ventilatory dysfunction with reduced diffusion.	Pulmonary hypertension, tricuspid regurgitation (mild) Mitral regurgitation (mild) Aortic regurgitation (mild)	50	Chronic proliferation of mediastinal fibrous tissue	No	Stenosis of the anterior origin of the left upper pulmonary artery	Left upper pulmonary vein occlusion	Upper left lung	Not applicable	Not applicable
Case 7	M	70	21248	248	97	3	21	68.6	97	211	103.2	8.07	10	negative	negative	Not applicable	Mildly enlarged right heart, pulmonary hypertension (pulmonary artery systolic pressure 63 mmHg estimated by TI method, mild thickening of the interventricular septum, tricuspid regurgitation (mild), widening of the pulmonary arteries, pericardial effusion (trace)	63	1. marked stenosis of bilateral pulmonary arteries at the branches of each lobe, marked stenosis of bilateral upper pulmonary veins into the mediastinum, accompanied by diffuse thickening of the mediastinum with soft-tissue density shadows, the possibility of localized stenosis of the vessels due to mediastinitis was considered to be high, secondary to pulmonary arterial hypertension, pulmonary s…	Not applicable	Not applicable	Not applicable	Not applicable	Not applicable	Not applicable
